# Supplementary material for: Unveiling the Dual Nature of Heavy Metals: Stressors and Promoters of Phenolic Compound Biosynthesis in Basilicum polystachyon (L.) Moench In Vitro
Source: Plants (Basel). 2023 Dec 28;13(1):98. doi: 10.3390/plants13010098 (PMC10780674; doi:10.3390/plants13010098)
Supplement: Supplementary file 1 [file plants-13-00098-s001.zip]

Archive with 1 entries (1 files):
- plants-2774921-supplementary.pdf
